# Supplementary material for: Adsorption and desorption of methyl orange dye on environmentally aged polyethylene, polyethylene terephthalate and polystyrene microplastics in aquatic environment
Source: PLoS One. 2025 Jul 28;20(7):e0323516. doi: 10.1371/journal.pone.0323516 (PMC12303273; doi:10.1371/journal.pone.0323516)
Supplement: S1 Data — (XLSX) [file pone.0323516.s011.xlsx]

## Sheet: Cont. time
				Contact time
		Time (h)	Dose (g)	Abs	Ce (ppm)	Co (ppm)	Co-Ce (ppm)	Volume (ml)		Remove (%)	v/w	qt (mg/g)	qe	Log (qe-qt)	t/qt	t^1/2
	PE	0.5	0.05	1.802	9.87657	10	0.12343	50		1.2343	1	0.12343	0.898962	-0.1104	4.05088	0.707107
		1	0.05	1.8	9.86565	10	0.134353	50		1.34353	1	0.134353	0.898962	-0.11656	7.44309	1
		2	0.05	1.795	9.83834	10	0.16166	50		1.6166	1	0.16166	0.898962	-0.132355	12.3716	1.41421
		4	0.05	1.781	9.76188	10	0.238121	50		2.38121	1	0.238121	0.898962	-0.179903	16.7982	2
		8	0.05	1.752	9.6035	10	0.396505	50		3.96505	1	0.396505	0.898962	-0.298901	20.1763	2.82843
		12	0.05	1.729	9.47788	10	0.522119	50		5.22119	1	0.522119	0.898962	-0.423839	22.9833	3.4641
		16	0.05	1.708	9.36319	10	0.63681	50		6.3681	1	0.63681	0.898962	-0.581447	25.1252	4
		24	0.05	1.679	9.20481	10	0.795194	50		7.95194	1	0.795194	0.898962	-0.983935	30.1813	4.89898
		48	0.05	1.66	9.10104	10	0.898962	50		8.98962	1	0.898962	0.898962	#NUM!	53.3949	6.9282
		72	0.05	1.659	9.09558	10	0.904424	50		9.04424	1	0.904424	0.898962		79.6087	8.48528
		96	0.05	1.6595	9.09831	10	0.901693	50		9.01693	1	0.901693	0.898962		106.466	9.79796
	PET	0.5	0.05	1.8	9.86565	10	0.134353	50		1.34353	1	0.134353	0.631349	-0.303647	3.72154	0.707107
		1	0.05	1.798	9.85472	10	0.145276	50		1.45276	1	0.145276	0.631349	-0.313298	6.88346	1
		2	0.05	1.791	9.81649	10	0.183506	50		1.83506	1	0.183506	0.631349	-0.348874	10.8988	1.41421
		4	0.05	1.787	9.79465	10	0.205352	50		2.05352	1	0.205352	0.631349	-0.370594	19.4787	2
		8	0.05	1.775	9.72911	10	0.27089	50		2.7089	1	0.27089	0.631349	-0.443144	29.5323	2.82843
		12	0.05	1.757	9.6308	10	0.369197	50		3.69197	1	0.369197	0.631349	-0.581447	32.503	3.4641
		16	0.05	1.751	9.59803	10	0.401966	50		4.01966	1	0.401966	0.631349	-0.639439	39.8043	4
		24	0.05	1.732	9.49427	10	0.505735	50		5.05735	1	0.505735	0.631349	-0.900961	47.4557	4.89898
		48	0.05	1.709	9.36865	10	0.631349	50		6.31349	1	0.631349	0.631349	#NUM!	76.0277	6.9282
		72	0.05	1.706	9.35227	10	0.647733	50		6.47733	1	0.647733	0.631349		111.157	8.48528
		96	0.05	1.705	9.34681	10	0.653195	50		6.53195	1	0.653195	0.631349		146.97	9.79796
	PS	0.5	0.05	1.7811	9.76242	10	0.237575	50		2.37575	1	0.237575	0.871655	-0.197856	2.1046	0.707107
		1	0.05	1.78	9.75642	10	0.243583	50		2.43583	1	0.243583	0.871655	-0.201991	4.10538	1
		2	0.05	1.77	9.7018	10	0.298198	50		2.98198	1	0.298198	0.871655	-0.241499	6.70696	1.41421
		4	0.05	1.759	9.64173	10	0.358274	50		3.58274	1	0.358274	0.871655	-0.28956	11.1646	2
		8	0.05	1.745	9.56526	10	0.434735	50		4.34735	1	0.434735	0.871655	-0.359598	18.402	2.82843
		12	0.05	1.73	9.48334	10	0.516658	50		5.16658	1	0.516658	0.871655	-0.449775	23.2262	3.4641
		16	0.05	1.71	9.37411	10	0.625887	50		6.25887	1	0.625887	0.871655	-0.609476	25.5637	4
		24	0.05	1.69	9.26488	10	0.735117	50		7.35117	1	0.735117	0.871655	-0.864748	32.6478	4.89898
		48	0.05	1.665	9.12835	10	0.871655	50		8.71655	1	0.871655	0.871655	#NUM!	55.0677	6.9282
		72	0.05	1.664	9.12288	10	0.877116	50		8.77116	1	0.877116	0.871655		82.0872	8.48528
		96	0.05	1.662	9.11196	10	0.888039	50		8.88039	1	0.888039	0.871655		108.103	9.79796

## Sheet: Concentration
	Concentration variation
	Co (ppm)	Abs	Dose (g)	Volume (ml)	Ce (ppm)	Remove (ppm)	Removal %	Co-Ce (ppm)	v/w	qe (mg/g)	Ce/qe (g/l)	log Ce	Log qe
PE	5	0.833	0.05	50	4.57455	0.425451	8.50901	0.425451	1	0.425451	10.7522	0.660348	-0.371151
	10	1.666	0.05	50	9.12398	0.876024	8.76024	0.876024	1	0.876024	10.4152	0.960184	-0.057484
	20	3.42	0.05	50	18.7034	1.29656	6.4828	1.29656	1	1.29656	14.4254	1.27192	0.112792
	30	5.2	0.05	50	28.4249	1.5751	5.25032	1.5751	1	1.5751	18.0465	1.4537	0.197307
	40	7.01	0.05	50	38.3102	1.68979	4.22447	1.68979	1	1.68979	22.6716	1.58331	0.227832
	50	8.81	0.05	50	48.1409	1.85909	3.71819	1.85909	1	1.85909	25.8948	1.68251	0.269301
PET	5	0.852	0.05	50	4.67832	0.321682	6.43364	0.321682	1	0.321682	14.5433	0.67009	-0.492573
	10	1.706	0.05	50	9.34244	0.657564	6.57564	0.657564	1	0.657564	14.2076	0.97046	-0.182062
	20	3.45	0.05	50	18.8673	1.13271	5.66357	1.13271	1	1.13271	16.6567	1.27571	0.0541204
	30	5.22	0.05	50	28.5341	1.46587	4.88622	1.46587	1	1.46587	19.4657	1.45536	0.166094
	40	7.01	0.05	50	38.3102	1.68979	4.22447	1.68979	1	1.68979	22.6716	1.58331	0.227832
	50	8.8	0.05	50	48.0863	1.91371	3.82742	1.91371	1	1.91371	25.1273	1.68202	0.281876
PS	5	0.87	0.05	50	4.77662	0.223375	4.4675	0.223375	1	0.223375	21.3839	0.679121	-0.650965
	10	1.69	0.05	50	9.25505	0.744948	7.44948	0.744948	1	0.744948	12.4238	0.966379	-0.127874
	20	3.42	0.05	50	18.7034	1.29656	6.4828	1.29656	1	1.29656	14.4254	1.27192	0.112792
	30	5.15	0.05	50	28.1518	1.84817	6.16057	1.84817	1	1.84817	15.2323	1.44951	0.266742
	40	6.92	0.05	50	37.8187	2.18132	5.4533	2.18132	1	2.18132	17.3375	1.57771	0.33872
	50	8.72	0.05	50	47.6494	2.35063	4.70126	2.35063	1	2.35063	20.2709	1.67806	0.371184
PS_(NFT)	5	0.373	0.05	50	4.58543	0.414573	8.29146	0.414573	1	0.414573	11.0606	0.66138	-0.382399
	10	0.734	0.05	50	9.1206	0.879397	8.79397	0.879397	1	0.879397	10.3714	0.960024	-0.055815
	20	1.47	0.05	50	18.3668	1.63317	8.16583	1.63317	1	1.63317	11.2462	1.26403	0.21303
	30	2.24	0.05	50	28.0402	1.9598	6.53266	1.9598	1	1.9598	14.3077	1.44778	0.292212
	40	3.01	0.05	50	37.7136	2.28643	5.71608	2.28643	1	2.28643	16.4945	1.5765	0.359158
	50	3.82	0.05	50	47.8894	2.11055	4.22111	2.11055	1	2.11055	22.6905	1.68024	0.324396

## Sheet: PH
		PH Variation
		Dose (g/L)	PH	Abs	Ce (ppm)	Co (ppm)	Co-Ce (ppm)	Volume (ml)	Remove (%)	v/w	qe (mg/g)
	PE	0.5	2	1.396	7.6592	10	2.3408	50	23.408	1	2.3408
		0.5	3	1.451	7.95958	10	2.04042	50	20.4042	1	2.04042
		0.5	5	1.52	8.33643	10	1.66357	50	16.6357	1	1.66357
		0.5	7	1.704	9.34134	10	0.658656	50	6.58656	1	0.658656
		0.5	9	1.74	9.53796	10	0.462043	50	4.62043	1	0.462043
		0.5	11	1.736	9.51611	10	0.483889	50	4.83889	1	0.483889
	PET	0.5	2	1.407	7.71928	10	2.28072	50	22.8072	1	2.28072
		0.5	3	1.44	7.89951	10	2.10049	50	21.0049	1	2.10049
		0.5	5	1.607	8.81158	10	1.18842	50	11.8842	1	1.18842
		0.5	7	1.639	8.98635	10	1.01365	50	10.1365	1	1.01365
		0.5	9	1.711	9.37957	10	0.620426	50	6.20426	1	0.620426
		0.5	11	1.802	9.87657	10	0.12343	50	1.2343	1	0.12343
	PS
		0.5	2	1.41	7.73566	10	2.26434	50	22.6434	1	2.26434
		0.5	3	1.42	7.79028	10	2.20972	50	22.0972	1	2.20972
		0.5	5	1.633	8.95358	10	1.04642	50	10.4642	1	1.04642
		0.5	7	1.701	9.32496	10	0.675041	50	6.75041	1	0.675041
		0.5	9	1.783	9.7728	10	0.227198	50	2.27198	1	0.227198
		0.5	11	1.784	9.77826	10	0.221737	50	2.21737	1	0.221737

## Sheet: Desorption
					Adsroption									desorpton value
			Co (ppm)	Abs	Dose (g)	Volume (ml)	Ce (ppm)	Remove (ppm)	Removal %	Co-Ce (ppm)	v/w	qe (mg/g)		Abs	Ce (ppm)	Desorption %
	PE	Natural	50	7.26	0.05	50	39.6756	10.3244	20.6488	10.3244	1	10.3244		0.515	2.83779	27.4862
		Saline	50	7.18	0.05	50	39.2387	10.7613	21.5227	10.7613	1	10.7613		0.372	2.0568	19.1129
	PET	Natural	50	6.43	0.05	50	35.1425	14.8575	29.7149	14.8575	1	14.8575		0.837	4.5964	30.9366
		Saline	50	6.42	0.05	50	35.0879	14.9121	29.8241	14.9121	1	14.9121		0.453	2.49918	16.7594
	PS	Natural	50	6.33	0.05	50	34.5964	15.4036	30.8072	15.4036	1	15.4036		0.469	2.58656	16.7919
		Saline	50	6.24	0.05	50	34.1049	15.8951	31.7903	15.8951	1	15.8951		0.35	1.93665	12.1839
